# Supplementary material for: Dissimilar Effects of Anagliptin and Sitagliptin on Lipoprotein Subclass in Standard or Strong Statin-Treated Patients with Type-2 Diabetes Mellitus: A Subanalysis of the REASON (Randomized Evaluation of Anagliptin versus Sitagliptin on Low-Density LipoproteiN Cholesterol in Diabetes) Trial
Source: J Clin Med. 2019 Dec 30;9(1):93. doi: 10.3390/jcm9010093 (PMC7019317; doi:10.3390/jcm9010093)
Supplement: Supplementary file 1 [file jcm-09-00093-s001.zip]

Archive with 6 entries (4 files):
- jcm-657904-supplementary/
- jcm-657904-supplementary/Hirai_Supplement_1.pdf
- jcm-657904-supplementary/Hirai_Supplement_2.pdf
- jcm-657904-supplementary/__MACOSX/
- jcm-657904-supplementary/__MACOSX/._Hirai_Supplement_1.pdf
- jcm-657904-supplementary/__MACOSX/._Hirai_Supplement_2.pdf
